# Supplementary material for: An allosteric inhibitor of the Zika virus NS2B-NS3 protease with oral efficacy in mouse models
Source: Nat Commun. 2026 Feb 10;17:1439. doi: 10.1038/s41467-026-68943-x (PMC12891677; doi:10.1038/s41467-026-68943-x)
Supplement: Supplementary file 3 — Source Data [file 41467_2026_68943_MOESM3_ESM.xlsx]

## Sheet: I-1002302 PER GRAFICO 
I-1002302		Nanoluc	I-1002302-004	10.03	0.97656nM	38784	+	I-1020685-001	5.73	0.97656nM	40352	+	I-1002302-004	6.81	1.95313nM	25600	+	I-1002302-004	5.74	1.95313nM	25848	+
			I-1002302-004	11.7	1.95313nM	38176	+	I-1020685-001	4	1.95313nM	30680	-	I-1002302-004	24.89	3.90625nM	21448	+	I-1002302-004	27.18	3.90625nM	20912	+
			I-1002302-004	29.1	3.90625nM	31840	+	I-1020685-001	6.3	3.90625nM	40144	+	I-1002302-004	51.18	7.8125nM	15408	+	I-1002302-004	55.84	7.8125nM	14312	+
			I-1002302-004	30.25	7.8125nM	31424	+	I-1020685-001	19.77	7.8125nM	35240	+	I-1002302-004	83.15	15.625nM	8064	+	I-1002302-004	86.04	15.625nM	7360	+
			I-1002302-004	46.53	15.625nM	25496	+	I-1020685-001	11.9	15.625nM	38104	+	I-1002302-004	94.95	31.25nM	5352	+	I-1002302-004	96.22	31.25nM	5016	+
			I-1002302-004	78.91	31.25nM	13704	+	I-1020685-001	32.86	31.25nM	30472	+	I-1002302-004	95.61	62.5nM	5200	+	I-1002302-004	99.14	62.5nM	4344	+
			I-1002302-004	92.88	62.5nM	8616	+	I-1020685-001	63.84	62.5nM	19192	+	I-1002302-004	99.97	125.0nM	4200	+	I-1002302-004	100.04	125.0nM	4136	+
			I-1002302-004	97.52	125.0nM	6928	+	I-1020685-001	80.05	125.0nM	13288	+	I-1002302-004	103.66	250.0nM	3352	+	I-1002302-004	102.33	250.0nM	3608	+
			I-1002302-004	101.87	250.0nM	5344	+	I-1020685-001	94.64	250.0nM	7976	+	I-1002302-004	106.16	500.0nM	2776	+	I-1002302-004	105.84	500.0nM	2800	+
			I-1002302-004	105.07	500.0nM	4176	+	I-1020685-001	96.44	500.0nM	7320	+	I-1002302-004	107.03	1000.0nM	2576	+	I-1002302-004	106.29	1000.0nM	2696	+
			I-1002302-004	106.24	1000.0nM	3752	+	I-1020685-001	99.65	1000.0nM	6152	+	I-1002302-004	107.17	2000.0nM	2544	+	I-1002302-004	106.82	2000.0nM	2576	+
			I-1002302-004	106.5	2000.0nM	3656	+	I-1020685-001	102.77	2000.0nM	5016	+	I-1002302-004	105.64	4000.0nM	2896	+	I-1002302-004	106.16	4000.0nM	2728	+
			I-1002302-004	-3.14	0.97656nM	108648	+	I-1002302-004	0	0.97656nM	98016	+		ctg
			I-1002302-004	0.8449	1.95313nM	104592	+	I-1002302-004	0.1	1.95313nM	96840	+
			I-1002302-004	-2.15	3.90625nM	107648	+	I-1002302-004	0.1203	3.90625nM	92360	+
			I-1002302-004	1.52	7.8125nM	103904	+	I-1002302-004	1.93	7.8125nM	90720	+
			I-1002302-004	2.14	15.625nM	103272	+	I-1002302-004	1.83	15.625nM	90816	+
			I-1002302-004	2.77	31.25nM	102632	+	I-1002302-004	2.59	31.25nM	90128	+
			I-1002302-004	5.11	62.5nM	100248	+	I-1002302-004	0.1822	62.5nM	92304	+
			I-1002302-004	6.36	125.0nM	98976	+	I-1002302-004	3.88	125.0nM	88960	+
			I-1002302-004	6.26	250.0nM	99080	+	I-1002302-004	6.54	250.0nM	86552	+
			I-1002302-004	6.99	500.0nM	98328	+	I-1002302-004	7.14	500.0nM	86008	+
			I-1002302-004	8.12	1000.0nM	97184	+	I-1002302-004	7.67	1000.0nM	85536	+
			I-1002302-004	10	2000.0nM	104840	+	I-1002302-004	2.32	2000.0nM	90368	+
								I-1002302-004	6.93	0.06104nM	3422	+		I-1002302-004	-10.21	0.06104nM	3956	+
								I-1002302-004	5.86	0.12207nM	3456	+		I-1002302-004	-19.99	0.12207nM	4261	+
								I-1002302-004	8.38	0.24414nM	3376	+		I-1002302-004	-17.42	0.24414nM	4181	+
								I-1002302-004	1.5	0.48828nM	3595	+		I-1002302-004	-13.71	0.48828nM	4065	+
								I-1002302-004	1.16	0.97656nM	3606	+		I-1002302-004	-16.94	0.97656nM	4166	+
								I-1002302-004	4.99	1.95313nM	3484	+		I-1002302-004	-16.72	1.95313nM	4159	+
								I-1002302-004	9.22	3.90625nM	3349	+		I-1002302-004	-8.35	3.90625nM	3898	+
								I-1002302-004	17.13	7.8125nM	3097	+		I-1002302-004	4.98	7.8125nM	3482	+
								I-1002302-004	28.27	15.625nM	2742	+		I-1002302-004	17.89	15.625nM	3079	+
								I-1002302-004	48.48	31.25nM	2098	+		I-1002302-004	39.23	31.25nM	2413	+
								I-1002302-004	71.2	62.5nM	1374	+		I-1002302-004	60.64	62.5nM	1745	+
								I-1002302-004	80.21	125.0nM	1087	+		I-1002302-004	75.28	125.0nM	1288	+
								I-1002302-004	88.59	250.0nM	820	+		I-1002302-004	84.93	250.0nM	987	+
								I-1002302-004	92.98	500.0nM	680	+		I-1002302-004	92.27	500.0nM	758	+
								I-1002302-004	97.44	1000.0nM	538	+		I-1002302-004	97.78	1000.0nM	586	+
								I-1002302-004	97.34	2000.0nM	541	+		I-1002302-004	97.74	2000.0nM	587	+

## Sheet: PER GRAFICO 
I-1002302		% inh. NS3 protease		% inh. B+7 Nanoluc				% inh. B+7 CTg
	conc. nM	ZIKV NS2-NS3 IC50 (µM) 0.042 ± 0.012		Zika replicon EC50 (µM) 0.025 ± 0.010				Cytotoxicity CC50 (µM) > 25
	0.061	6.93	-10.21
	0.122	5.86	-19.99												Esempio
	0.244	8.38	-17.42
	0.488	1.5	-13.71
	0.976	1.16	-16.94	5.73	10.03			0	-3.14
	1.953	4.99	-16.72	4	11.7	6.81	5.74	0.1	0.8449
	3.906	9.22	-8.35	6.3	29.1	24.89	27.18	0.1203	-2.15
	7.812	17.13	4.98	19.77	30.25	51.18	55.84	1.93	1.52
	15.62	28.27	17.89	11.9	46.53	83.15	86.04	1.83	2.14
	31.25	48.48	39.23	32.86	78.91	94.95	96.22	2.59	2.77
	62.5	71.2	60.64	63.84	92.88	95.61	99.14	0.1822	5.11
	125	80.21	75.28	80.05	97.52	99.97	100.04	3.88	6.36
	250	88.59	84.93	94.64	101.87	103.66	102.33	6.54	6.26
	500	92.98	92.27	96.44	105.07	106.16	105.84	7.14	6.99
	1000	97.44	97.78	99.65	106.24	107.03	106.29	7.67	8.12
	2000	97.34	97.74	102.77	106.5	107.17	106.82	2.32	10
	4000					105.64	106.16
		42.39 ± 11.83 (22)		25.45 ± 10.12 (23)				>25000 ± 0 (23)
								chiedere se graficare fino a 25

## Sheet: Figure 1c
	Figure 1c | Dose–response curves and IC50 and EC₅₀ values of IRBM-Z-1 in the NS2B-NS3 protease enzymatic assay, ZIKV replicon assay and Vero cell proliferation assay
	IRBM-Z-1	IC50/EC50/CC50 nM	Mean	STDEV	E1	E2	E3	E4	E5	E6	E7	E8	E9	E10	E11	E12	E13	E14	E15	E16	E17	E18	E19	E20	E21	E22	E23	E24	E25	E26	E27	E28	E29	E30	E31	E32	E33	E34	E35	E36
	ZIKV NS2B-NS3	1871.6 ± 794.62	1871.67	794.62	1297.6	1459.4	2029.2	2189.3	1860.9	2583.7	2131.6	2406.7	3653.4	3418.1	1758.9	970	1097.7	1087.1	1273.1	1284	1317.8
	ZIKV replicon	6005.33 ± 1915.6	6005.33	1915.6	3659.2	3922.9	4220	6018.4	6261.1	6018.5	5359.2	4487.9	5456.8	5294.4	5087.8	7620.9	6823.5	7649.9	7949.8	8984.5	6425.9	9203.9	6327.4	4864.6	7869.4	5569.7	7996	8598.5	4350.1	4226.6	4782.5	4250.7	4383.3	5334.7	3280.9	2968	10934.2	9214.6	4836.8	5959.5
	Cell viability	>50000	>50000		>32000	>32000	>32000	>32000	>32000	>32000	>32000	>32000	>32000	>32000	>32000	>32000	>32000	>32000	>32000	>32000	>32000	>32000	>32000	>32000	>32000	>32000	>32000	>32000	>32000	>32000	>32000	>32000	>32000	>32000	>10000	>10000	>25000	>25000	>50000	>50000

## Sheet: Figure 1d
	Figure 1d | Dose–response curves and IC₅₀ values of IRBM-Z-1 against ZIKV and DENV2 NS2B-NS3 protease activity, including wt and mutants with substitutions at residue 156
	IRBM-Z-1	IC50 nM	Mean	STDEV	E1	E2	E3	E4	E5	E6	E7	E8	E9	E10	E11	E12	E13	E14	E15	E16	E17
	ZIKV NS2B-NS3	1871.67 ± 794.6	1871.67	794.62	1297.6	1459.4	2029.2	2189.3	1860.9	2583.7	2131.6	2406.7	3653.4	3418.1	1758.9	970	1097.7	1087.1	1273.1	1284	1317.8
	ZIKV I156T NS2B-NS3	>25000	>25000		>25000	>25000	>25000	>25000	>25000	>25000
	DENV2 NS2B-NS3	>25000	>64000		>64000	>64000	>64000	>64000	>25000	>25000	>25000	>25000	>25000	>25000
	DENV2 T156I NS2B-NS3	3960.3 ± 416.8	3960.3	416.81	3390	4284.2	3792.9	3702	4053.5	4539.2

## Sheet: Figure 1e
	Figure 1e |Binding Kinetic parameters of IRBM-Z-1 and ZIKV NS2B-NS3
	ID	KD nM	ka (M-1s-1)	kd (s-1)	KD (nM)	ka (M-1s-1)	kd (s-1)	Rmax (nm)	Full X^2	Full R^2	T (°C)
	IRBM-Z-1	1520 ± 750	7.55 ± 2.7 E+03	0.01 ± 0.002	1374	8070	0.0111	0.35	3.3	0.98	24
					1233	9430	0.0116	0.23	0.87	0.99	24
					910.7	10000	0.00914	0.21	0.49	0.97	24
					2230.5	5390	0.012	0.2	0.8	0.98	24
					759.8	9260	0.00704	0.2	0.3	0.97	24
					2639.9	3140	0.00829	0.13	0.8	0.97	24

## Sheet: Figure 1f
	Figure 1f |Mechanism of action of IRBM-Z-1 on the NS2B-NS3 protease
	[S]/KM	IC50 nM	Mean	STDEV	E1	E2	E3	E4	E5	E6
	8	1006 ± 83	1005.58	82.5895	963.9	868.6	1031	1105	1004	1061
	4	941 ± 41	941.25	40.8311	966.3	972.9	941.8	861	953.7	951.8
	2	1256 ± 172	1255.6	171.821	1361	1406	1092	1378	1305	991.6
	1	1122 ± 137	1122.17	136.662	1220	1298	915	1051	1174	1075
	0.5	1227 ± 177	1226.5	177.071	1181	1433	1003	1347	1349	1046
	0.25	1355 ± 148	1354.67	148.282	1283	1479	1553	1205	1410	1198
	0.125	1484 ± 228	1484.33	227.56	1105	1378	1584	1763	1466	1610

## Sheet: Table 1
	Table 1 | biochemical and cellular potencies against ZIKV, DENV2 and WNV NS3 proteases and replicons
	CN-716	IC50/EC50/CC50 nM	Mean	STDEV	E1	E2	E3	E4	E5	E6	E7	E8	E9	E10	E11	E12	E13	E14	E15	E16	E17	E18	E19	E20	E21	E22	E23	E24	E25	E26	E27	E28	E29	E30	E31	E32	E33	E34	E35	E36	E37	E38	E39	E40	E41	E42	E43	E44	E45
	ZIKV NS2B-NS3	521.58 ± 234.37	521.58	234.37	224.2	164.9	537.3	591.4	257.1	296.6	319.2	301.3	360.5	528.8	392	545.6	171.8	130.5	322.3	322.6	721.1	703.4	200	424.3	232.9	226.7	296.6	318.5	396	370.9	671.9	632.5	610.6	568.6	512.1	1295.8	1221.3	632.9	486.7	495	508.4	348.9	356.6	851.4	566.7	761.8	312.8	737.4	663
	ZIKV I156T NS2B-NS3	280.94 ± 25.14	280.94	25.14	263.2	298.7
	ZIKV replicon	>32000	>32000		>32000	>32000
	Cell viability	>32000	>32000		>32000	>32000
	DENV2 NS2B-NS3	1058.64 ± 450.66	1058.64	450.66	177.3	270.6	183.3	208.3	264.1	263	313.7	1056.8	884.1	861.9	1916.1	1316.3	1718.9	1254.8	916.2	837.2	867.6	644.8	683.7	605.7	845	749.1	609.4	1255.6	731.8	1153.3	1044.9	1566.6	1591.8	1377.2	1280	1301	1203	793.8	1032.9	1133.4	2150.6	1097.4	1200.4	798.8	1155.8	1574.4	1132.9	1554.1	1098.1
	DENV2 T156I NS2B-NS3	490.36 ± 72.01	490.36	72.01	410.4	550.2	510.5
	WNV NS2B-NS3	93.29 ± 42.8	93.29	42.8	113.4	194.5	108.6	174.4	55.6	47.5	49	41.4	81.4	83.6	88.4	99.3	66.4	89.8	100.2	184	67	86.6	82.8	71.3	73.8
	IRBM-Z-1	IC50/EC50/CC50 nM	Mean	STDEV	E1	E2	E3	E4	E5	E6	E7	E8	E9	E10	E11	E12	E13	E14	E15	E16	E17	E18	E19	E20	E21	E22	E23	E24	E25	E26	E27	E28	E29	E30	E31	E32	E33	E34	E35	E36
	ZIKV NS2B-NS3	1871.67 ± 794.62	1871.67	794.62	1297.6	1459.4	2029.2	2189.3	1860.9	2583.7	2131.6	2406.7	3653.4	3418.1	1758.9	970	1097.7	1087.1	1273.1	1284	1317.8
	ZIKV I156T NS2B-NS3	>25000	>25000		>25000	>25000	>25000	>25000	>25000	>25000
	ZIKV replicon	6005.33 ± 1915.6	6005.33	1915.6	3659.2	3922.9	4220	6018.4	6261.1	6018.5	5359.2	4487.9	5456.8	5294.4	5087.8	7620.9	6823.5	7649.9	7949.8	8984.5	6425.9	9203.9	6327.4	4864.6	7869.4	5569.7	7996	8598.5	4350.1	4226.6	4782.5	4250.7	4383.3	5334.7	3280.9	2968	10934.2	9214.6	4836.8	5959.5
	Cell viability	>32000	>50000		>32000	>32000	>32000	>32000	>32000	>32000	>32000	>32000	>32000	>32000	>32000	>32000	>32000	>32000	>32000	>32000	>32000	>32000	>32000	>32000	>32000	>32000	>32000	>32000	>32000	>32000	>32000	>32000	>32000	>32000	>10000	>10000	>25000	>25000	>50000	>50000
	DENV2 NS2B-NS3	>25000	>64000		>64000	>64000	>64000	>64000	>25000	>25000	>25000	>25000	>25000	>25000
	DENV2 T156I NS2B-NS3	3960.3 ± 416.81	3960.3	416.81	3390	4284.2	3792.9	3702	4053.5	4539.2
	WNV NS2B-NS3	4696.13 ± 1237.75	4696.13	1237.75	3472.3	2237	4749	5103.6	5916	5216.8	5160.4	5713.9
	R-IRBM-Z-1	IC50/EC50/CC50 nM	Mean	STDEV	E1	E2	E3	E4	E5	E6	E7	E8
	ZIKV NS2B-NS3	785.58 ± 200.39	785.58	200.33	1071.4	923	466.2	533.4	888.3	843.3	799.7	759.4
	ZIKV I156T NS2B-NS3	>25000	>25000		>25000	>25000	>25000	>25000	>25000	>25000
	ZIKV replicon	3166.25 ± 594.86	3166.25	594.86	3943.7	3202.9	3448.5	2405.3	2314.6	3425.1	3423.7
	Cell viability	>25000	>25000		>25000	>25000	>25000	>25000	>25000	>25000
	DENV2 NS2B-NS3	>25000	>100000		>100000	>100000	>25000	>25000	>25000	>25000	>25000	>25000
	DENV2 T156I NS2B-NS3	1879.28 ± 171.01	1879.28	171.01	2041.2	>12500	1639.7	>12500	1941.6	1894.6
	WNV NS2B-NS3	2502.03 ± 470.57	2502.03	470.57	2023.2	2217.6	2661.5	2112.1	3249.7	2748.1
	S-IRBM-Z-1	IC50/EC50/CC50 nM	Mean	STDEV	E1	E2	E3	E4	E5	E6
	ZIKV NS2B-NS3	4637.42 ± 3437.65	4637.42	3437.65	9211	8851.3	3223.2	1956.5	2620.6	1962
	ZIKV I156T NS2B-NS3	>25000	>25000		>25000	>25000	>25000	>25000	>25000	>25000
	ZIKA replicon	>32000	>32000		>32000	>32000	>32000	>32000	>32000	>32000
	Cell viability	>25000	>25000		>25000	>25000	>25000	>25000	>25000	>25000
	DENV2 NS2B-NS3	>25000	>25000		>25000	>25000	>25000	>25000	>25000	>25000
	DENV2 T156I NS2B-NS3	>25000	>25000		>25000	>25000	>25000	>25000	>25000	>25000
	WNV NS2B-NS3	>25000	>25000		>25000	>25000	>25000	>25000	>25000	>25000
	IRBM-Z-2	IC50/EC50/CC50 nM	Mean	STDEV	E1	E2	E3	E4	E5	E6	E7	E8	E9	E10	E11	E12	E13	E14	E15	E16	E17	E18	E19	E20	E21	E22	E23	E24	E25	E26
	ZIKV NS2B-NS3	42.39 ± 11.83	42.39	11.83	40.3	36.2	27.4	38.7	58.3	37.1	34.7	69.4	45.5	46.1	22.6	21.5	33.4	33.3	43.5	46.9	44	50.2	46.8	42.4	52.7	61.6
	ZIKV I156T NS2B-NS3	3067.39 ± 174.12	3067.39	174.12	3296.9	2807.2	3168.7	3145.4	3036.7	2949.4
	ZIKV replicon	25.45 ± 10.12	25.45	10.12	28.6	28.7	28.4	28.9	23.1	23.1	31.7	15.4	30.3	17.8	25.8	27.9	6.3	7	19.2	19.9	19	19.9	23	28.1	45.8	40	47.5
	Cell viability	>25000	>25000		>25000	>25000	>10000	>10000	>4000	>4000	>10000	>10000	>10000	>10000	>10000	>10000	>4000	>4000	>4000	>4000	>2000	>2000	>25000	>25000	>4000	>4000	>4000
	DENV2 NS2B-NS3	2037.76 ± 388.03	2037.76	388.03	2283.8	2521.6	1973.4	2329.1	2167.5	1442.2	2368.4	2183.5	1528.4	1579.6
	DENV2 T156I NS2B-NS3	390.17 ± 20.35	390.17	20.35	402.6	409.1	354	379.2	400	396.1
	DENV2 Replicon	>25000	>25000		>25000	>25000	>25000	>25000
	WNV NS2B-NS3	89.58 ± 24.78	89.58	24.78	46.6	50.1	106.9	60.2	61	115.6	100	107.6	61.1	66.1	48.5	74.1	85.1	92.3	101.4	98.4	75.9	80.7	118.6	126.2	117.7	117.2	118.3	101.8	108.4	89.1
	WNV replicon	312.71 ± 155.54	312.71	155.54	312.7	306.3	607.1	217.5	158.9	273.8
[truncated: 17 more columns]

## Sheet: Figure 3b
	Figure 3b |Binding Kinetic parameters of IRBM-Z-2 and ZIKV NS2B-NS3
	ID	KD nM	ka (M-1s-1)	kd (s-1)	KD (nM)	ka (M-1s-1)	kd (s-1)	Rmax (nm)	Full X^2	Full R^2	T (°C)
	IRBM-Z-2	21 ± 5	4.4 ± 0.6 E+04	9 ± 3 E-04	14	33200	0.000464	0.44	1.424	0.99	24
					22.5	44300	0.000997	0.19	0.19	0.99	24
					26.9	42900	0.00115	0.14	0.14	0.99	24
					26.7	52900	0.00141	0.12	0.12	0.99	24
					16.7	43100	0.000721	0.1	0.1	0.99	24
					20.9	46300	0.000968	0.09	0.13	0.99	24

## Sheet: Figure 3d
	Figure 3d | Dose–response curves and IC50 and EC₅₀ values of IRBM-Z-2 in the NS2B-NS3 protease enzymatic assay, ZIKV replicon assay and Vero cell proliferation assay
	IRBM-Z-2	IC50/EC50/CC50 nM	Mean	STDEV	E1	E2	E3	E4	E5	E6	E7	E8	E9	E10	E11	E12	E13	E14	E15	E16	E17	E18	E19	E20	E21	E22	E23
	ZIKV NS2B-NS3	42.39 ± 11.83	42.39	11.83	40.3	36.2	27.4	38.7	58.3	37.1	34.7	69.4	45.5	46.1	22.6	21.5	33.4	33.3	43.5	46.9	44	50.2	46.8	42.4	52.7	61.6
	ZIKV replicon	25.45 ± 10.12	25.45	10.12	28.6	28.7	28.4	28.9	23.1	23.1	31.7	15.4	30.3	17.8	25.8	27.9	6.3	7	19.2	19.9	19	19.9	23	28.1	45.8	40	47.5
	Cell viability	>25000	>25000		>25000	>25000	>10000	>10000	>4000	>4000	>10000	>10000	>10000	>10000	>10000	>10000	>4000	>4000	>4000	>4000	>2000	>2000	>25000	>25000	>4000	>4000	>4000

## Sheet: Figure 3e
	Figure 3d | Dose-response curves showing antiviral activity and cytotoxicity of IRBM-Z-2 and Ribavirin against ZIKV (PRVABC59 strain) in infected BHK-21 cells
			Raw Data IRBM-2 (PM)
			Toxicity	Cell control	Drug			Toxicity	Toxicity				Cell control	Toxicity
		IRBM-2 (µM)	0.213	0.188	0.18	0.162	0.205	0.209	0.058	0.071	0.058	0.058	0.053	0.057	IRBM-2 (µM)
		0.16	1.243	1.098	1.159	1.115	1.031	1.091	1.009	0.353	0.372	0.322	1.259	1.265	0.000205761
		0.5	1.159	1.085	1.096	1.062	1.104	1.115	1.22	0.37	0.369	0.341	1.31	1.224	0.000617284
		1.58	1.184	1.187	1.122	1.104	1.123	1.105	1.18	0.425	0.43	0.363	1.225	1.226	0.00185185
		5	1.044	0.444	1.136	1.005	1.039	1.116	1.139	0.458	0.438	0.477	0.27	1.177	0.00555556
		15.8	0.906	0.425	0.948	0.967	0.909	0.949	1.158	0.844	0.846	0.887	0.306	1.331	0.0166667
		50	0.703	0.568	0.72	0.723	0.721	0.759	1.174	1.153	1.134	1.203	0.365	1.22	0.05
			0.25	0.222	0.211	0.206	0.203	0.208	0.201	0.194	0.191	0.194	0.194	0.224
				Virus control									Virus control
		Reagent	0.192833
		Virus control	0.396333
		Cell control	1.194
		Differential	0.797667
		EC50 (µM)			Abs (drug-reagent)					Abs (drug-reagent)
		Conc (µM)			Rep.1	Rep.2	Rep.3			Rep.1	Rep.2	Rep.3			Conc (µM)
		0.16			0.966167	0.922167	0.838167			0.160167	0.179167	0.129167			0.000205761
		0.5			0.903167	0.869167	0.911167			0.177167	0.176167	0.148167			0.000617284
		1.58			0.929167	0.911167	0.930167			0.232167	0.237167	0.170167			0.00185185				Rep.1	Rep.2	Rep.3	Ave (µM)	SD
		5			0.943167	0.812167	0.846167			0.265167	0.245167	0.284167			0.00555556			EC50 (µM)	0.01725	0.01769	0.01411	0.01635	0.00195233
		15.8			0.755167	0.774167	0.716167			0.651167	0.653167	0.694167			0.0166667
		50			0.527167	0.530167	0.528167			0.960167	0.941167	1.01017			0.05
		EC50 (µM)			Abs (drug-reagent)					Abs (drug-reagent)
		Conc (µM)			Rep.1	Rep.2				Rep.1	Rep.2				Conc (µM)
		0.16			1.243	1.091				1.009	1.265				0.000205761
		0.5			1.159	1.115				1.22	1.224				0.000617284
		1.58			1.184	1.105				1.18	1.226				0.00185185				Rep.1	Rep.2		Ave (µM)	SD
		5			1.044	1.116				1.139	1.177				0.00555556			TC50 (µM)	31.96	43.95		37.955	8.47821
		15.8			0.906	0.949				1.158	1.331				0.0166667
		50			0.703	0.759				1.174	1.22				0.05
			Raw Data Ribavirin
			Toxicity	Cell control	Drug			Toxicity	Toxicity				Cell control	Toxicity
		Ribavirin (µM)	0.23	0.206	0.202	0.202	0.207	0.215	0.119	0.109	0.112	0.1	0.083	0.074	Ribavirin (µM)
		0.32	1.243	1.227	0.393	0.341	0.444	1.471	1.386	0.361	0.395	0.346	1.35	1.33	0.0003
		1	1.185	1.223	0.355	0.389	0.355	1.439	1.157	0.364	0.338	0.357	1.357	1.362	0.001
		3.16	1.282	1.186	0.535	0.561	0.5	1.139	1.105	0.313	0.343	0.339	1.288	1.306	0.003
		10	1.24	0.355	1.068	1.137	1.004	1.347	1.142	0.347	0.332	0.334	0.316	1.289	0.01
		31.6	0.687	0.36	1.094	1.105	1.243	1.251	1.205	0.32	0.38	0.323	0.393	1.188	0.03
		100	0.589	0.464	0.578	0.569	0.559	0.587	1.141	0.387	0.386	0.409	0.381	1.301	0.1
			0.241	0.217	0.21	0.203	0.204	0.212	0.202	0.214	0.199	0.204	0.21	0.253
				Virus control									Virus control
		Reagent	0.154917
		Virus control	0.378167
		Cell control	1.27183	1.11692
		Differential	0.893667
		EC50 (µM)			Abs (drug-reagent)					Abs (drug-reagent)
		Conc (µM)			Rep.1	Rep.2	Rep.3			Rep.1	Rep.2	Rep.3			Conc (µM)
		0.32			0.238083	0.186083	0.289083			0.206083	0.240083	0.191083			0.0003
		1			0.200083	0.234083	0.200083			0.209083	0.183083	0.202083			0.001
		3.16			0.380083	0.406083	0.345083			0.158083	0.188083	0.184083			0.003				Rep.1	Rep.2	Rep.3	Ave (µM)	SD
		10			0.913083	0.982083	0.849083			0.192083	0.177083	0.179083			0.01			EC50 (µM)	5.485	4.789	6.324	5.53267	0.768609
		31.6			0.939083	0.950083	1.08808			0.165083	0.225083	0.168083			0.03
		100			0.423083	0.414083	0.404083			0.232083	0.231083	0.254083			0.1
		EC50 (µM)			Abs (drug-reagent)					Abs (drug-reagent)
		Conc (µM)			Rep.1	Rep.2				Rep.1	Rep.2				Conc (µM)
		0.32			1.08808	1.31608				1.23108	1.17508				0.0003
		1			1.03008	1.28408				1.00208	1.20708				0.001
		3.16			1.12708	0.984083				0.950083	1.15108				0.003				Rep.1	Rep.2		Ave (µM)	SD
		10			1.08508	1.19208				0.987083	1.13408				0.01			TC50 (µM)	86.46	73.6		80.03	9.09339
		31.6			0.532083	1.09608				1.05008	1.03308				0.03
		100			0.434083	0.432083				0.986083	1.14608				0.1

[truncated: 9 more sheets: Figure 3f, Figure 4b, Figure 4c, Figure 4d, Figure 4e, Figure 4f, SI Figure 13a, SI Figure 13b, Sheet3]
